# Supplementary material for: A CRISPR-dCas13 RNA-editing tool to study alternative splicing
Source: Nucleic Acids Res. 2024 Aug 20;52(19):11926–39. doi: 10.1093/nar/gkae682 (PMC11514487; doi:10.1093/nar/gkae682)
Supplement: gkae682_Supplemental_Files [file gkae682_supplemental_files.zip]

Archive with 2 entries (2 files):
- Nunez_et_al_SuppFigures_revision3_final.pdf
- Suppl Tables_revision2_final.xlsx
