# Supplementary material for: A CRISPR-dCas13 RNA-editing tool to study alternative splicing
Source: Nucleic Acids Res. 2024 Aug 20;52(19):11926–39. doi: 10.1093/nar/gkae682 (PMC11514487; doi:10.1093/nar/gkae682)
Supplement: gkae682_Supplemental_Files [file gkae682_supplemental_files.zip › Suppl Tables_revision2_final.xlsx]

## Sheet: Suppl. Table 1. Reagents
Reagents
Antibodies	Company	Reference	Dilution used
PKM1 (D30G6) XP®Rabbit mAb #7067T	Cell Signaling	7067T	1/1000
PKM2 (D78A4) XP® Rabbit mAb #4053S	Cell Signaling	4053S	1/1000
Anti γ-tubulin (AK-15)	Sigma-Aldrich	T3320	1/10,000
H3 pan Monoclonal antibody	Diagenode	C15200011	1/10,000
anti-SRSF3	Invitrogen	334200
anti-IgG	Santa Cruz	Sc-2025
Anti-rabbit IgG HRP-linked #7074S	Cell Signaling	7074S	1/10,000
Anti-mouse IgG HRP-linked #7076S	Cell Signaling	7076S	1/10,000
Chemicals
Transfection Reagents	Company	Reference
Lipofectamine 2000	Thermo Fisher	11668-019
Opti-MEM® I (1X) + GlutaMAX	Gibco	51985-026
CaCl2	Sigma	21115
HEPES Buffered Saline 2X	Sigma	51558
Kits	Company	Reference
TurboCapture 96 mRNA Kit	Qiagen	72251
Transcriptor First Strand cDNA Synthesis Kit	Roche	04 897 030 001
Transcriptor High Fidelity cDNA Synthesis Kit	Roche	5081963001
High-Capacity cDNA kit	Fisher Scientific	4368814
iTaq Universal Syber Green Supermix	Bio-Rad	1725124
Quick Ligation Kit	New England BioLabs	M2200S
QiAQuick Gel Extraction kit	Qiagen	28704
NucleoSpin Gel and PCR Clean‑up XS	Macherey-Nagel	740611.50
GoTaq G2 Hot Start green Master Mix	Promega	M7422
QIAprep Spin Miniprep Kit	Qiagen	27104
Complete, EDTA-free Protease Inhibitor Cocktail	Sigma	11836145001
GenJet RNA purification kit	ThermoFisher	K0732
Pierce TM BCA protein Assay Kit	Pierce	23227
Other reagents	Company	Reference
Albumin Standard	Thermo-Fisher	SB245S40
4x Laemli Sample Buffer	Bio-Rad	1610747
Precision Plus Protein™ Dual Color Standards	Bio-Rad	1610374EDU
NuPAGE 4-12% Bis Tris gels1.0 mmx12wells	Invitrogen	NP0322B0X
NuPAGE MOPS SDS Running 20X Buffer	Thermo-Fisher	NP0001
Trupage Tris-MOPS SDS Express Transfer 20X Buffer	Sigma Aldrich	PCG3011
Supersignal West Pico Chemiluminescent Substrate	Thermo-Fisher	34080
B-mercaptoethanol	Sigma Aldrich	M3148
Albumin from bovine serum	Sigma Aldrich	A7906
RNase inhibitor	Promega	N2511
proteinG-magnetic Dynabeads	Invitrogen	10004D
EDTA-free proteinase inhibitor	Roche	88847
SDS-PAGE loading buffer	Fisher Scientific	NP0007
TRIzol Reagent	Fisher Scientific	10296010
Phase lock gel tubes	VWR	733-2478
Glycoblue	Fisher Scientific	AM9516
DNAse	ThermoFisher	EN0521
Q5 High fidelity polymerase	NewEngland BioLabs	M0491S
Restriction enzymes	Company	Reference
BbsI-HF	NewEngland BioLabs	R3539L
BsWI	NewEngland BioLabs	R3553S
EcoRI-HF	NewEngland BioLabs	R3101S
MluI	NewEngland BioLabs	R0198S
Oligonucleotides
Guide RNA sequences for (d)CasRx targueting	Table 2
Guide RNA sequences for (d)Cas13b targueting	Table 3
qPCR oligonucleotides	Table 4
RIP qPCR oligonucleotides	Table 4
PCR oligonucleotides	Table 4
shRNA sequences	Table 5
Biological Ressources
Cell lines
HEK293T	Gift of Dr. Nadine Laguette Lab
HCT116	Gift of Dr. Hervé Seitz Lab
HeLa	Gift of Dr. Mounira Amor-Guéret
Culture media	Company	Reference
DMEM 1X - Glutamax	Gibco	31966-021
Heat Inactivated Fetal Bovine Serum (FBS)	Sigma	F9665-500ML
Penicillin/Streptomycin	Sigma	P4333
Blasticidine	Invivogen	ant-bl-05
Cell culture plates	Company	Reference
96 well plates	Falcon	353072
Bacterial Strains	Company	Reference
NEB 5-alpha Competent E. coli (High Efficiency)	NewEngland Biolabs	C2987I
NEB 5-alpha Competent E. coli (Subcloning Efficiency)	NewEngland Biolabs	C2988J
NEB Stable Competent E. coli	NewEngland Biolabs	C3040I
Plasmids	Company	Reference
pXR001: EF1a-CasRx-2A-EGFP blasticidin	Addgene	109049
pXR002: EF1a-dCasRx-2A-EGFP blasticidin	Addgene	109050
pXR003: CasRx gRNA cloning backbone	Addgene	109053
pKLV2.4-Hygro-mCherry-CasRx gRNA cloning backbone	Luco Lab	from 109053
pHAGE-IRES-puro-NLS-PspCas13b-msfGFP-NLS-3xFlag	Ling-Ling Chen Lab
pHAGE-IRES-puro-NLS-dPspCas13b-EGFP-NLS-3xFlag	Ling-Ling Chen Lab (available on Addgene)	132397
pHAGE-IRES-puro-NLS-dPguCas13b-EGFP-NLS-3xFlag	Ling-Ling Chen Lab (available on Addgene)	132400
pC0043-Pspcas13b-crRNA-backbone	Addgene	103854
pAC1802_pmax-RBFOX1N-dCasRx-C	Addgene	118635
pAC1817_pCR8-gSMN2-EX	Addgene	232507
pCi-neo-HA_empty vector	Olga Anczuków Lab
pCi-neo-HA_SRSF1	Olga Anczuków Lab
pCi-neo-HA_SRSF3	Olga Anczuków Lab
Software and Algorithms
gRNA prediction	Laboratory	Website URL	Version
cas13design: A flexible tool to design Cas13d guide RNAs	Sanjana Lab	https://cas13design.nygenome.org/	11.202
CHOP CHOP	Valen Lab	https://chopchop.cbu.uib.no/	3.0.0
Splicing factor motif prediction
RBPDB v1.3	University of Toronto - Canada	http://rbpdb.ccbr.utoronto.ca
RBPMAP v1.1	Paz I, Kosti I, Ares M Jr, Cline M, Mandel-Gutfreund Y. (2014)	http://rbpmap.technion.ac.il
SFMAP v1.8	Paz I., Akerman M., Dror I., Kosti I. and Mandel-Gutfreund Y. (2010)	http://sfmap.technion.ac.il/
Spliceaid	Polytechnic University or Marche - Italy	http://www.introni.it/splicing.html
Figures design
GraphPad Prism			Version 9.2.0 (283), July 15, 2021
Oligonucleotides design	Laboratory	Website URL
RealTime qPCR Assay Entry		https://eu.idtdna.com/scitools/Applications/RealTimePCR/Default.aspx
Primer3	HHMI and NIH	https://bioinfo.ut.ee/primer3-0.4.0/

## Sheet: Suppl. Table 2. gRNAs (d)CasRx
Name	Sequence F (5´->3')	Sequence R (5´->3')	Length (nt)	Software	Comment	Parameters design software
Control non targeting sgRNAs
NT	AAAC CTACCTGGTAGCCCTTGTATTT	AAAA AAATACAAGGGCTACCAGGTAG	22	From Konermann et al. 2018
Exon2_CTNND1
Tilling sgRNAs
Acc	AAAC GGAGAGAGCTGCAGAAATATTT	AAAA AAATATTTCTGCAGCTCTCTCC	22	Custom design
e1	AAAC CACAGCAAGGAGGAAGCAGGAA	AAAA TTCCTGCTTCCTCCTTGCTGTG	22	Custom design
e2	AAAC AGAAGCATCCCAGCCACCACAG	AAAA CTGTGGTGGCTGGGATGCTTCT	22	Custom design
e3	AAAC ATTCAAAAAATCATGGAAGAAG	AAAA CTTCTTCCATGATTTTTTGAAT	22	Custom design
e4	AAAC AGAACAGCCCAGTCTAGATTCA	AAAA TGAATCTAGACTGGGCTGTTCT	22	Custom design
e5	AAAC TGATTGGTTTAACACAGAGAAC	AAAA GTTCTCTGTGTTAAACCAATCA	22	Custom design
e6	AAAC TAAGAGAAGGTCGCAACTGATT	AAAA AATCAGTTGCGACCTTCTCTTA	22	Custom design
Don	AAAC CATATTTCCATACACACCTGTT	AAAA AACAGGTGTGTATGGAAATATG	22	Custom design
cas13design software	Isoform selected: ENST00000358694.6					ID Cas13 software Sanjana	Rank / gene	Exon targeted (Isoform more expressed in HEK)	Rank / exon	Raw score	Guide score	Quartile	Off-targets-0mm:1mm:2mm
CD1	AAAC AAATCATGGAAGAAGCATCCCAG	AAAACTGGGATGCTTCTTCCATGATTT	23	cas13design		crRNA0244:285-307	8		3	1.46385	0.97183	4	01:01:01
CD2 & CTNND1_E2	AAAC TTTAACACAGAGAACAGCCCAGT	AAAAACTGGGCTGTTCTCTGTGTTAAA	23	cas13design		crRNA0260:319-341	2		1	1.61003	1	4	01:01:01
chop chop software						Rank	Target sequence	Genomic location	Gene	Isoform	GC content (%)	Self-complementarity	Local structure	MM0	MM1	MM2	MM3	Constitutive	IsoformsMM0	IsoformsMM1	IsoformsMM2	IsoformsMM3
CC1	AAAC ATCATGGAAGAAGCATCCCAGC	AAAA GCTGGGATGCTTCTTCCATGAT	22	Designed by ChOP ChOP		1	GCTGGGATGCTTCTTCCATGAT	chr11:57789070	CTNND1	ENST00000532649	50	0	12.871090909090912	1	0	0	0	0	ENST
CC2	AAAC ACAGCCCAGTCTAGATTCAAAA	AAAA TTTTGAATCTAGACTGGGCTGT	22	Designed by ChOP ChOP
Exon16_ SCRIB						ID Cas13 software Sanjana	Rank / gene	Exon targeted (Isoform more expressed in HEK)	Rank / exon	Raw score	Guide score	Quartile	Off-targets-0mm:1mm:2mm
CD1 & SCRIB_E16	AAAC CTCTTCCTCCTCAATGCGAGCAG	AAAA CTGCTCGCATTGAGGAGGAAGAG	23	cas13design		crRNA2126:2163-2185	169	16	1	0.88749	0.65175	4
CD2	AAAC GCGAGCAGGCTCTATCAGCAGGT	AAAA ACCTGCTGATAGAGCCTGCTCGC	23	cas13design		crRNA2111:2148-2170	820	16	2	0.66061	0.52575	4
CD3	AAAC ATTGGCCTGGTCAAACGACACTC	AAAAGAGTGTCGTTTGACCAGGCCAAT	23	cas13design		crRNA2087:2124-2146	325	16	3	0.78799	0.59649	4
Exon38_ARHGEF11						ID Cas13 software Sanjana	Rank / gene	Exon targeted (Isoform more expressed in HEK)	Rank / exon	Raw score	Guide score	Quartile	Off-targets-0mm:1mm:2mm
CD1 & ARHGEF11_E38	CAACCTTGCTGCCTGCCACCTCA	TGAGGTGGCAGGCAGCAAGGTTG	23	cas13design		crRNA4828:5138-5160	218	38	1	0.98242	0.70446	4
CD2	AAAC CCAGGCTCTGACTGGCCACTCTC	AAAAGAGAGTGGCCAGTCAGAGCCTGG	23	cas13design		crRNA4865:5175-5197	1372	38	3	0.63977	0.51417
CD3	AAAC GTAGCCTTTGTTCCGCCTTCCAC	AAAAGTGGAAGGCGGAACAAAGGCTAC	23	cas13design		crRNA4898:5208-5230	576	38	2	0.82248	0.61564	4
Exon13_CD46	EXON13 (called 12 in hek ENST00000367042.1 isoform)					ID Cas13 software Sanjana	Rank / gene	Exon targeted (Isoform more expressed in HEK)	Rank / exon	Raw score	Guide score	Quartile	Off-targets-0mm:1mm:2mm
i1	AAAC ACAGAGGAAGAGAAAACGGCTGA	AAAA TCAGCCGTTTTCTCTTCCTCTGT	23	cas13design	Design using as input the intron region	crRNA71:71-93	-	-	-	0.98217	0.70433	4	-
e1	AAAC GGTCTCATCAGTTAGGTATGTGC	AAAA GCACATACCTAACTGATGAGACC	23	cas13design		crRNA1171:1238-1260	305	-	3	0.88401	0.64981	4	00:00:00
e2 & CD46_E13	AAAC TACTTCTCTGTGGGTCTCATCAG	AAAA CTGATGAGACCCACAGAGAAGTA	23	cas13design		crRNA1183:1250-1272	247	-	1	0.95419	0.68879	4	00:00:00
e3	AAAC AGAGAGAAGTAAATTTTACTTCT	AAAA AGAAGTAAAATTTACTTCTCTCT	23	Custom design
e4	AAAC TTTCTCTCATCTCTCCTTCTCAG	AAAA CTGAGAAGGAGAGATGAGAGAAA	23	Custom design
e5	AAAC CTTTTAATGATAAAAGCAAACCT	AAAA AGGTTTGCTTTTATCATTAAAAG	23	cas13design		crRNA1242:1309-1331	287	-	2	0.91283	0.66582	4	00:00:00
i2	AAAC TTTTCAAAAGAAAGGACATCTGA	AAAA TCAGATGTCCTTTCTTTTGAAAA	23	cas13design	Design using as input the intron region	crRNA025:25-47	-	-	-	0.83712	0.62377	4	-
i3	AAAC TTGATATCTATATATCCACTGAA	AAAA TTCAGTGGATATATAGATATCAA	23	cas13design	Design using as input the intron region	crRNA032:51-73	-	-	-	0.98625	0.70659	4	-
Exon4_CD46 (called 4 in hek ENST00000367042.1 isoform)						ID Cas13 software Sanjana	Rank / gene	Exon targeted (Isoform more expressed in HEK)	Rank / exon	Raw score	Guide score	Quartile	Off-targets-0mm:1mm:2mm
Acc	AAAC AGTAATAACTAAATGAGAAAAGA	AAAA TCTTTTCTCATTTAGTTATTACT	23	cas13design		crRNA006:6-28	-	4	5	0.3858	0.37313	3	-
CD1	AAAC CACAATATAGAATTTCTTCACCA	AAAA TGGTGAAGAAATTCTATATTGTG	23	cas13design		crRNA033:33-55	-	4	1	1.10565	0.7729	4	-
CD2	AAAC GCTACTGATCCTTTAAGTTCACA	AAAA TGTGAACTTAAAGGATCAGTAGC	23	cas13design		crRNA052:52-74	-	4	4	0.49565	0.43414	3	-
CD3	AAAC CTTACCGCTCCAAATTGCTACTG	AAAA CAGTAGCAATTTGGAGCGGTAAG	23	cas13design		crRNA068:68-90	-	4	2	0.70847	0.55232	3	-
Don	AAAC ACTTACTTTCACATATTGGGGGC	AAAA GCCCCCAATATGTGAAAGTAAGT	23	cas13design		crRNA090:90-112	-	4	3	0.49799	0.43544	3	-
Exon10_CD46 (called 9 in hek ENST00000367042.1 isoform)						ID Cas13 software Sanjana	Rank / gene	Exon targeted (Isoform more expressed in HEK)	Rank / exon	Raw score	Guide score	Quartile	Off-targets-0mm:1mm:2mm
Acc	AAAC TCAGGTTTAGGATATCCTAGGAA	AAAA TTCCTAGGATATCCTAAACCTGA	23	cas13design		crRNA04:17-39	-	9		0.33059	0.34247	3	-
CD	AAAC AAACTGTCAAGTATTCCTTCCTC	AAAA GAGGAAGGAATACTTGACAGTTT	23	cas13design		crRNA25:38-60	-	9		0.8144	0.61115	4	-
Don	AAAC GATAGCTATACCAACCCAAACTG	AAAA CAGTTTGGGTTGGTATAGCTATC	23	cas13design		crRNA42:55-77	-	9		0.97869	0.7024	4	-
Exon14_PLOD2						ID Cas13 software Sanjana	Rank / gene	Exon targeted (Isoform more expressed in HEK)	Rank / exon	Raw score	Guide score	Quartile	Off-targets-0mm:1mm:2mm
sg1	AAAC CTTTGGGGGGCTGAGCATTTGGAATGTTTC	AAAA GAAACATTCCAAATGCTCAGCCCCCCAAAG	30	Custom design
sg2	AAAC GAGTAGGGGAGTCTTTTTCCCTTTGTAAAG	AAAA CTTTACAAAGGGAAAAAGACTCCCCTACTC	30	Custom design
sgCD & PLOD2_E14	AAAC TGAGCATTTGGAATGTTTCCGGA	AAAA TCCGGAAACATTCCAAATGCTCA	23	cas13design		crRNA1576:1708-1730	215	14		0.99014	0.70875	4	00:00:00
Exon10_PKM	ENST00000335181.5					ID Cas13 software Sanjana	Rank / gene	Exon targeted (Isoform more expressed in HEK)	Rank / exon	Raw score	Guide score	Quartile	Off-targets-0mm:1mm:2mm
Acc	AAAC TCTGCCTCACGGGCAATCTAGGGGAGCAAC	AAAA gttgctcccctagATTGCCCGTGAGGCAGA	30	Custom design
e1	AAAC TCAAATAATTGCAAGTGGTAGATGGCAGCC	AAAA GGCTGCCATCTACCACTTGCAATTATTTGA	30	Custom design
e2	AAAC CTGGTAATGGGCGCCAGGCGGCGGAGTTCC	AAAA GGAACTCCGCCGCCTGGCGCCCATTACCAG	30	Custom design
e3	AAAC GCACCCACGGCGGTGGCTTCTGTGGGGTCG	AAAA CGACCCCACAGAAGCCACCGCCGTGGGTGC	30	Custom design
e4	AAAC CCACTGCAGCACTTGAAGGAGGCCTCCACG	AAAA CGTGGAGGCCTCCTTCAAGTGCTGCAGTGG	30	Custom design
e5	AAAC CTGCCAGACTTGGTGAGGACGATTATGGCC	AAAA GGCCATAATCGTCCTCACCAAGTCTGGCAG	30	Custom design
CD	AAAC AATTGCAAGTGGTAGATGGCAGC	AAAA GCTGCCATCTACCACTTGCAATT	23	cas13design		crRNA1263:1263-1285	57	9	1	1.123	0.78254	4	00:00:00
Exon9_PKM
e1	AAAC GAACATGGCTGCCTCAGCCTCACGAGCTAT	AAAA ATAGCTCGTGAGGCTGAGGCAGCCATGTTC	30	Custom design
e2	AAAC TCGCACAAGTTCTTCAAACAGCTTGCGGTG	AAAA CACCGCAAGCTGTTTGAAGAACTTGTGCGA	30	Custom design
e3	AAAC TTCCATGAGGTCTGTGGAGTGACTTGAGGC	AAAA GCCTCAAGTCACTCCACAGACCTCATGGAA	30	Custom design
e4	AAAC AGAAGCCTCCACGCTGCCCATGGCCATGGC	AAAA GCCATGGCCATGGGCAGCGTGGAGGCTTCT	30	Custom design
e5	AAAC AACTATCAAAGCTGCTGCTAAACACTTATA	AAAA TATAAGTGTTTAGCAGCAGCTTTGATAGTT	30	Custom design
CD2	AAAC CAGAACTATCAAAGCTGCTGCTA	AAAA TAGCAGCAGCTTTGATAGTTCTG	23	cas13design
Don	AAAC CTTAGGGCCCTACCTGCCAGACTCCGTCAG	AAAA CTGACGGAGTCTGGCAGGTAGGGCCCTAAG	30	Custom design
Exon8_PKM (ENST00000335181.5)						ID Cas13 software Sanjana	Rank / gene	Exon targeted (Isoform more expressed in HEK)	Rank / exon	Raw score	Guide score	Quartile	Off-targets-0mm:1mm:2mm
Acc	AAAC CTCCAGCATCTGGGAGGGGACAG	AAAA CTGTCCCCTCCCAGATGCTGGAG	23	cas13design		crRNA008:8-30	-	8	8	0.43605	0.40104	3	-
CD1	AAAC GGGGCGGGGCTTCTTGATCATGC	AAAA GCATGATCAAGAAGCCCCGCCCC	23	cas13design		crRNA1102:1102-1124	1239	8	7	0.45753	0.41296	3	00:00:00
CD2	AAAC CACATCACTGCCTTCAGCCCGAG	AAAA CTCGGGCTGAAGGCAGTGATGTG	23	cas13design		crRNA1126:1126-1148	89	8	1	1.07209	0.75426	4	00:00:00
CD3	AAAC ATCCAGGACTGCATTGGCCACAT	AAAA ATGTGGCCAATGCAGTCCTGGAT	23	cas13design		crRNA1144:1144-1166	91	8	2	1.06684	0.75135	4	00:00:00
CD4	AAAC ACAGCATGATGCAGTCGGCTCCA	AAAA TGGAGCCGACTGCATCATGCTGT	23	cas13design		crRNA1166:1166-1188	322	8	4	0.84534	0.62834	4	00:00:01
CD5	AAAC CCCCTTTGGCTGTTTCTCCAGAC	AAAA GTCTGGAGAAACAGCCAAAGGGG	23	cas13design		crRNA1187:1187-1209	516	8	5	0.72974	0.56414	3	00:00:00
CD6	AAAC ACAGCCTCCAGAGGATAGTCCCC	AAAA GGGGACTATCCTCTGGAGGCTGT	23	cas13design		crRNA1206:1206-1228	552	8	6	0.71563	0.5563	3	00:00:00
Don	AAAC AGAACTCACCAGGTGCTGCATGC	AAAA GCATGCAGCACCTGGTGAGTTCT	23	cas13design		crRNA161:161-183	-	8	3	1.0444	0.73888	4	-
Exon11_EVI5L						ID Cas13 software Sanjana	Rank / gene	Exon targeted (Isoform more expressed in HEK)	Rank / exon	Raw score	Guide score	Quartile	Off-targets-0mm:1mm:2mm
EVI5L_E11	AAAC ATTAACCTATCAGCCAGAGCAGC	AAAA GCTGCTCTGGCTGATAGGTTAAT	23	cas13design		crRNA1207:1207-1229	1	11	1	1.38467	0.92786	4
Exon24_SPAG9						ID Cas13 software Sanjana	Rank / gene	Exon targeted (Isoform more expressed in HEK)	Rank / exon	Raw score	Guide score	Quartile	Off-targets-0mm:1mm:2mm
SPAG9_E24	AAAC CTCAGCCCCAGTAAACGTCCCTG	AAAA CAGGGACGTTTACTGGGGCTGAG	23	cas13design		crRNA3166:3285-3307	1109	24	1	0.69941	0.5473	3
Exon30_FLNB						ID Cas13 software Sanjana	Rank / gene	Exon targeted (Isoform more expressed in HEK)	Rank / exon	Raw score	Guide score	Quartile	Off-targets-0mm:1mm:2mm
FLNB_E30	AAAC ACATGCATTTACCGGTGCCTCCT	AAAA AGGAGGCACCGGTAAATGCATGT	23	cas13design		crRNA5264:5303-5325	284	30	1	1.08286	0.76025	4
Exon5_MBNL1						ID Cas13 software Sanjana	Rank / gene	Exon targeted (Isoform more expressed in HEK)	Rank / exon	Raw score	Guide score	Quartile	Off-targets-0mm:1mm:2mm
CD & MBNL1_E5	AAAC CGCTTCAGTGATTTGACAGCCGA	AAAA TCGGCTGTCAAATCACTGAAGCG		cas13design		crRNA2450:2656-2678	70			1.26797	0.86305	4
e1	AAAC CTCAGTCGGCTGTCAAATCACT	AAAA AGTGATTTGACAGCCGACTGAG	22	Custom design
e2	AAAC CCTCGAGGCAACCTTTGACCTG	AAAA CAGGTCAAAGGTTGCCTCGAGG	22	Custom design
e3	AAAC AAATCACTGAAGCGACCCCTCG	AAAA CGAGGGGTCGCTTCAGTGATTT	22	Custom design
Exon18_SLC37A2						ID Cas13 software Sanjana	Rank / gene	Exon targeted (Isoform more expressed in HEK)	Rank / exon	Raw score	Guide score	Quartile	Off-targets-0mm:1mm:2mm
SLC37A2_E18	AAAC TATCACTGGTGGGTTAGGACCAT	AAAA ATGGTCCTAACCCACCAGTGATA	23	cas13design		crRNA1530:1530-1552	281	18	1	0.89244	0.65449	4
Exon11_CLSTN1						ID Cas13 software Sanjana	Rank / gene	Exon targeted (Isoform more expressed in HEK)	Rank / exon	Raw score	Guide score	Quartile	Off-targets-0mm:1mm:2mm
CLSTN1_E11	AAAC TTCATTGTCATTTTCAACTCCTG	AAAA CAGGAGTTGAAAATGACAATGAA	23	cas13design		crRNA1655:1747-1769	94	10	1	1.08685	0.76246	4

## Sheet: Suppl. Table 3. gRNAs (d)Cas13b
Name	Sequence F (5´->3')	Sequence R (5´->3')	Length (nt)	Software
Control non targeting sgRNAs
sg_NT	CACC CTACCTGGTAGCCCTTGTATTT	CAAC AAATACAAGGGCTACCAGGTAG	22	From Konermann et al. 2018
Exon2_CTNND1
Tilling sgRNAs
sg_e1	CACC CACAGCAAGGAGGAAGCAGGAA	CAAC TTCCTGCTTCCTCCTTGCTGTG	22	Custom design
sg_e2	CACC AGAAGCATCCCAGCCACCACAG	CAAC CTGTGGTGGCTGGGATGCTTCT	22	Custom design
sg_e3	CACC ATTCAAAAAATCATGGAAGAAG	CAAC CTTCTTCCATGATTTTTTGAAT	22	Custom design
sg_e4	CACC AGAACAGCCCAGTCTAGATTCA	CAAC TGAATCTAGACTGGGCTGTTCT	22	Custom design
sg_e5	CACC TGATTGGTTTAACACAGAGAAC	CAAC GTTCTCTGTGTTAAACCAATCA	22	Custom design
sg_e6	CACC TAAGAGAAGGTCGCAACTGATT	CAAC AATCAGTTGCGACCTTCTCTTA	22	Custom design

## Sheet: Suppl. Table 4. (q)PCR primers
RT-qPCR
Name	Sequence (5´->3')	Amplicon (bp)	Tm (°C)
TBP_F	CGCCAGCTTCGGAGAGTTC	71	60
TBP_R	ACAACCAAGATTCACTGTGGATACA
(d)CasRx_F	GATAAGGGCAAGAGCGTGAG	92	60
(d)CasRx_R	ACGCTCCTTTTCTTGTCGAA
mCherry (sgRNA vector)_F	GTTCATGTACGGCTCCAAGG	114	60
mCherry (sgRNA vector)_R	CCGTCCTCGAAGTTCATCAC
CTNND1_expr_F	TGGACGTGACCAGGATAACA	168	60
CTNND1_expr_R	GCATGGTCCACAATCTCCAT
CTNND1_e2_F	CGAAGCCTTGGGTTTCTTTC	163	60
CTNND1_e2_R	GATTGGTTTAACACAGAGAACAGC
CD46_common_F	CGTGCTGCTCCAGAGTGTAA	186	60
CD46_common_R	GGGGGATCCCAAGTACTGTT
RT_CD46_ex3_F	CCCTGCAAATGGGACTTACG	131	60
RT_CD46_ex4_R	GGGGCTTACCGCTCCAAAT
RT_CD46_ex9_F	GGCCTACTTACAAGCCTCCA	70	60
RT_CD46_ex10_R	CTGTCAAGTATTCCTTCCTCAGGT
RT_CD46_ex12_F	AGGAAGAAGAAAGGCACATACC	92	60
CD46_exon13AS_R	GCAAACCTTTCTCTCATCTCTCC
PKM2_common_F	CTGGGAAGCCTGTCATCTGTG	152	60
PKM2_common_R	ATAGTCCCCTTTGGCTGTTTCTC
PKM2_e9_F	GGAGAAACAGCCAAAGGGGACTAT	119	60
PKM2_e9_R	GAGGCTCGCACAAGTTCTTCAAAC
PKM2_e10_F	TGCCGTGGAGGCCTCCTTCAAGT	102	60
PKM2_e10_R	GGGGCACGTGGGCGGTATCTG
RT_PKM_ex7_F	GATTGGACGGTGCAACCGAG	107	60
RT_PKM_ex8_R	CCACATCACTGCCTTCAGCC
ARHGEF11_expr_F	TGACAGAAGGTGTGGGTGTC	103	60
ARHGEF11_expr_R	AACCTGCGACATCTGATCCT
ARHGEF11_e38_F	TGGCATGCTGACATAAAAGC	103	60
ARHGEF11_e38_R	GGTTGTCCCTGCACTACCAG
CLSTN1_expr_F	GCCTATGACTGTGGGAAGAAAAGA	119	60
CLSTN1_expr_R	GTGCCCGGCTCATACTCAATC
CLSTN1_AS_F	GATTACCCGCTCCATCCATC	90	60
CLSTN1_AS_R	TTCATTGTCATTTTCAACTCCTGA
EVI5L_expr_F	GCTCGGGCTCTGCATCTATCA	152	60
EVI5L_expr_R	CGACGGGGAGTGGGAAGGT
EVI5L_e11_F	GCGCTGCTCTGGCTGATAGG	81	60
EVI5L_e11_R	CCCGCTTGATGACGTAGTTCTC
FLNB_expr_F	ATCGCCTCCACTGTGAAAAC	105	60
FLNB_expr_R	AGTGCCATCTGGGGTCAG
FLNB_e30_F	TGTGATCTATGTGCGCTTCG	104	60
FLNB_e30_R	CATTTACCGGTGCCTCCTC
MBNL1_expr_F	CAACAGCCACAGCCAACCAG	124	60
MBNL1_expr_R	GCACACTGTCCTTTCCTCTTTAGCA
MBNL1_e5_F	GGAGATGCTCTCGGGAAAAGTG	166	60
MBNL1_e5_R	TCGAGGGGTCGCTTCAGTG
PLOD2_expr_F	TGGTCTGGGGGAAAACATCAT	185	60
PLOD2_expr_R	TTCAGTAGTGCAAATCCCTTCGTA
PLOD2_e14_F	GACTCCCCTACTCCGGAAACATTC	149	60
PLOD2_e14_R	TCAAAAATCTGCCAGAGGTCATTGT
SCRIB_expr_F	ACCGCTGCTGTTGCCACCA	165	60
SCRIB_expr_R	TCCGACAATACTAAGCCCCAGAGG
SCRIB_e16_F	GAGGAGGAGGAGGAAGAGGGTAGT	179	60
SCRIB_e16_F	GCAGGCTCTATCAGCAGGTTATTG
SLC37A2_expr_F	AGTGGGGCCTGTCGTTCATC	189	60
SLC37A2_expr_R	GGGCGCAGTCCACATCTTC
SLC37A2_AS_F	GGTCCTAACCCACCAGTGATAGTA	102	60
SLC37A2_AS_R	GGCTGGCTAATGTTCAATAAAGAG
SPAG9_expr_F	AGTGACTCCTTTCTGCTTTGGT	149	60
SPAG9_expr_R	AGTCAGACGCCCTTGAAGTC
SPAG9_e24_F	GCCACAAAGAATTTCACAGCATCC	197	60
SPAG9_e24_R	GGGACGTTTACTGGGGCTGA
Splicing factors
Name	Sequence	Amplicon (bp)	Tm (°C)
CELF1_F	GTTTGAGCTGCACTTTAAGCC	145	60
CELF1_R	GCCAAGGTTTTCATAGACAAGC
ELAV1_F	GCGTCTTTGATCACCTCTGAG	129	60
ELAV1_R	TGGCTTTGTGAACTACGTGAC
FUS_F	CACGGACACTTCAGGCTATG	146	60
FUS_R	GTAAGACGATTGGGAGCTCTG
hnRNPA1_F	TGCAAAACCACGAAACCAAG	128	60
hnRNPA1_R	GCTTCCCTGTCACTTCTCTG
KHDRBS3_F	GATTACGGACATGGACTCAGTG	109	60
KHDRBS3_R	TGTAGACGCCCTTTGCTG
MBNL1_F	CAACAGCCACAGCCAACCAG	124	60
MBNL1_R	GCACACTGTCCTTTCCTCTTTAGCA
PTB_F	ACGTCACGGAGGGGGAAGTCATCT	119	60
PTB_R	GTTGGCAGCCTCCTCCGTGTTCAT
SRSF1_F	TCCGCGACATCGACCTCAAGAATC	109	60
SRSF1_R	TCATAGCCGTCGCGACCATACACC
SRSF3_F	TTTGAAGATCCCCGAGATGC	184	60
SRSF3_R	GACAGTTCCACTCTTACACGG
RT-qPCR (RIP)
Name	Sequence (5´->3')	Amplicon (bp)	Tm (°C)
SRSF3 Fw	CGTCGCCCTCGAGATGATTA	108	58
SRSF3 Rv	TGCTCCTACTAGCTACTCCAT
U1 Fw	TGATCACGAAGGTGGTTTTCC	57	63
U1 Rv	GCACATCCGGAGTGCAATG
PKM Fw	GCTCAGCTCAGAATCTCCAG	177	60
PKM Rv	TCACGGGCAATCTAGGGGAG
PCR (long-read amplicon sequencing)
Name	Sequence (5´->3')	Amplicon (bp)	Tm (°C)
PKM-total-F	CGTGGCTCCGGATCTCTTC	2226	68 (calculated with NEB calculator for Q5 polymerase)
PKM-total-R	GCTGCAGTAGTGGGGGAAAA		68 (calculated with NEB calculator for Q5 polymerase)
CD46-long-F2	TAAATGGCCAAGCAGTCCCT	876	68 (calculated with NEB calculator for Q5 polymerase)
CD46-long-R2	GCTCTGCTGGAGTGGTTGAT		68 (calculated with NEB calculator for Q5 polymerase)

## Sheet: Suppl. Table 5. shRNA
Name	Sequence (5'->3')	Restriction Site (RS)	Restriction Site Sequence
CELF1_F	CCGGCCTAGCTCTAGCAGCAGTAATCTCGAGATTACTGCTGCTAGAGCTAGGTTTTTG	AgeI-EcoRI	ACCGGT
CELF1_R	AATTCAAAAACCTAGCTCTAGCAGCAGTAATCTCGAGATTACTGCTGCTAGAGCTAGG		GAATTC
ELAV1_F	CCGGTACCAGTTTCAATGGTCATAACTCGAGTTATGACCATTGAAACTGGTATTTTTG	AgeI-EcoRI	ACCGGT
ELAV1_R	AATTCAAAAATACCAGTTTCAATGGTCATAACTCGAGTTATGACCATTGAAACTGGTA		GAATTC
FUS_F	CCGGCGTGGTGGCTTCAATAAATTTCTCGAGAAATTTATTGAAGCCACCACGTTTTTG	AgeI-EcoRI	ACCGGT
FUS_R	AATTCAAAAACGTGGTGGCTTCAATAAATTTCTCGAGAAATTTATTGAAGCCACCACG		GAATTC
hnRNPA1_F	CCGGCAACAATCAGTCTTCAAATTTCTCGAGAAATTTGAAGACTGATTGTTGTTTTTG	AgeI-EcoRI	ACCGGT
hnRNPA1_R	AATTCAAAAACAACAATCAGTCTTCAAATTTCTCGAGAAATTTGAAGACTGATTGTTG		GAATTC
hnRNPA1_F2	CCGGAGATATTTGTTGGTGGCATTACTCGAGTAATGCCACCAACAAATATCTTTTTG	AgeI-EcoRI	ACCGGT
hnRNPA1_R2	AATTCAAAAAAGATATTTGTTGGTGGCATTACTCGAGTAATGCCACCAACAAATATC		GAATTC
KHDRBS3_F	CCGGGCTGGGACAGAAAGTGTTAATCTCGAGATTAACACTTTCTGTCCCAGCTTTTTG	AgeI-EcoRI	ACCGGT
KHDRBS3_R	AATTCAAAAAGCTGGGACAGAAAGTGTTAATCTCGAGATTAACACTTTCTGTCCCAGC		GAATTC
MBNL1_F	CCGGGCCAACCAGATACCCATAATACTCGAGTATTATGGGTATCTGGTTGGCTTTTTG	AgeI-EcoRI	ACCGGT
MBNL1_R	AATTCAAAAAGCCAACCAGATACCCATAATACTCGAGTATTATGGGTATCTGGTTGGC		GAATTC
SRSF1_F	CCGGGAAGCAGGTGATGTATGTTATCTCGAGATAACATACATCACCTGCTTCTTTTTG	AgeI-EcoRI	ACCGGT
SRSF1_R	AATTCAAAAAGAAGCAGGTGATGTATGTTATCTCGAGATAACATACATCACCTGCTTC		GAATTC
Scramble_F	CCGGCAACAAGATGAAGAGCACCAACTCGAGTTGGTGCTCTTCATCTTGTTGTTTTTG	AgeI-EcoRI	ACCGGT
Scramble_R	AATTCAAAAACAACAAGATGAAGAGCACCAACTCGAGTTGGTGCTCTTCATCTTGTTG		GAATTC
PTB	Gift from Xiang-Dong Fu lab
SRSF3	Gift from Dr. Andriana Margariti
